# Supplementary material for: Experimental Yellow Fever in Squirrel Monkey: Characterization of Liver In Situ Immune Response
Source: Viruses. 2023 Feb 16;15(2):551. doi: 10.3390/v15020551 (PMC9961022; doi:10.3390/v15020551)
Supplement: Supplementary file 1 [file viruses-15-00551-s001.zip]

Archive with 1 entries (1 files):
- viruses-1937085-supplementary.pdf
